# Supplementary material for: Triple Space-Time Yield in Discontinuous Antibody Biomanufacturing by Combination of Synergetic Process Intensification Strategies
Source: Bioengineering (Basel). 2023 Dec 5;10(12):1391. doi: 10.3390/bioengineering10121391 (PMC10740458; doi:10.3390/bioengineering10121391)
Supplement: Supplementary file 1 [file bioengineering-10-01391-s001.zip]

Archive with 1 entries (1 files):
- bioengineering-2742246-supplementary.pdf
